# Supplementary material for: Critical Illness in Migrant Workers in the Windsor-Essex Region: A Descriptive Analysis
Source: Int J Environ Res Public Health. 2023 Aug 16;20(16):6587. doi: 10.3390/ijerph20166587 (PMC10454922; doi:10.3390/ijerph20166587)
Supplement: Supplementary file 1 [file ijerph-20-06587-s001.zip]

Archive with 1 entries (1 files):
- ijerph-2521640-supplementary.pdf
